# Supplementary material for: Large, Omega-3 Rich, Pelagic Diatoms under Arctic Sea Ice: Sources and Implications for Food Webs
Source: PLoS One. 2014 Dec 4;9(12):e114070. doi: 10.1371/journal.pone.0114070 (PMC4256470; doi:10.1371/journal.pone.0114070)
Supplement: Table S1 — C. centralis cell abundances, sampling locations, stable isotope values (δ15N and δ13C) and fatty acids (expressed as mass % of total fatty acids). (XLSX) [file pone.0114070.s001.xlsx]

## Sheet: Sheet1
								Fatty acids as % of total fatty acid composition
Sample type	Year	Volume Sampled (m^3)	Cells/m^3	Latitude	Longitude	d13C	d15N	c12:0	c13:0	i-14:0	c14:0	14:1n-9	14:1n-7	14:1n-5	i-15:0	ai-15:0	c15:0	15:1n-8	15:1n-6	i16:0	c16:0	16:1n-11	16:1n-9	16:1n-7	16:1n-5	17:1a	i-17:0	16:2n-6	ai-17:0	17:1b	16:2n-4	c17:0	Phytane	16:3n-4	c17:1	16:3n-3	16:4n-3	16:4n-1	c18:0	18:n1-13	18:1n-11	18:1n-9	18:1n-7	18:1n-5	18:2d5,11	18:2n-7	18:2n-6	18:2n-4	18:3n-6
C. centralis	2012	6.53618		74.7501	95.5033	-19.5756	3.33363	0.36409	0.664799	0.244454	10.0882	0.179518	0.120653	0.436775	0.0593648	0.0182704	0.145154	0.0672579	0.0255617	1.08575	6.75597	2.88093	0.0297988	18.5651	0.257627	0	0.0207683	0.354025	0.0744473	0.0170568	4.80036	0.0548252	0	3.20883	0.0730007	0.0877392	0.0283221	6.04876	2.18616	0.018284	0	1.87856	0.469327	0.167868	0	0	4.57345	0.0258063	0.578767
C. centralis	2012	5.58351	201.188	75.3415	93.2572	-20.8945	6.02632	0.289093	9.79694	0.162109	8.89189	0.529069	0.163	0.353442	0.253901	0.0739241	0.366379	0	0	0.60924	10.3595	1.61579	0.5184	20.0762	0.346327	0	0	0.211308	0.118151	0	2.58187	0.159132	0	1.3826	0.133343	0	0	2.43432	3.1525	0	0	5.94424	0.906301	0.414604	0	0	4.15909	0	0.472455
C. centralis	2012	4.68823	472.542	75.4143	92.903	-18.4964	5.63022	0.107685	0.202662	0.128072	11.3912	0.183906	0.0940083	0.303131	0.132313	0.0264358	0.229393	0.0304119	0.500447	0.277728	9.37876	2.93575	0.166284	22.9986	0.281531	0.017285	0.0158187	0.271779	0.0896588	0.0311479	3.70995	0.105008	0	1.96055	0.0661792	0.0959911	0.214005	3.18207	3.04899	0	0	2.36381	0.592792	0.170995	0	0	5.72388	0.0261018	0.704859
C. centralis	2012	5.73118	574.456	75.3648	92.6925	-19.8163	5.06407	0	0	0	7.90567	0.17885	0	0.37278	0.0786126	0	1.09375	0	0	1.53612	11.8696	3.0188	0	24.5708	0.233967	0	0	0.195897	0	0	3.74057	0.082247	0	1.88114	0.140318	0	0	3.74475	2.78344	0	0	4.04463	1.14184	0.231577	0	0	5.31645	0	0.640461
C. centralis	2012	6.67794	584.589	75.3983	93.429	-19.3048	6.79052	0	0	0	7.45018	0	0	0.305333	0	0	1.52082	0	0	0.690767	12.3802	3.24122	0.317182	16.7611	0.181661	0	0	0.198616	0	0	3.20225	0.164777	0	1.54897	0	0	0	4.40573	5.7029	0	0	2.18782	2.58829	0	0	0	3.81532	0	0.439827
C. centralis	2012	3.72375	914.229	74.9087	92.148	-18.6098	4.20285	0	0.366201	0.338825	8.88774	0.170721	0	0.601991	0.35683	0	0.192842	0	0	0	8.36389	2.44971	0.162589	20.4983	0.251421	0	0	0.218609	0	0	4.39438	0	0	2.30379	0	0	0.266885	7.12332	1.73075	0	0	2.97921	0.873109	0.1903	0	0	3.56001	0	0.609336
C. centralis	2012	6.38345	588.662	74.8997	92.6242	-18.7702	5.23312	0.292266	0.503836	0.959117	8.10068	0.430082	0.22925	0.676842	1.04082	0.113663	0.308835	0.594234	0.32478	0.820172	7.03062	1.89082	0.228826	17.6826	0.393804	0.406579	0.0370967	0.278621	0.144189	0.0881265	3.66158	0.155093	0.0467116	1.85041	0.2732	0.44398	0.689215	5.38164	1.92085	0.0698863	0.132223	4.23166	0.853758	0.367416	0	0.0644575	3.44824	0.0733396	0.544513
C. centralis	2012	5.22489	1336.5	74.9262	92.9378	-18.9317	4.23086	0.124525	0.390225	0.350027	11.7155	0.101553	0	0.145445	0.0326876	0	0.18646	0	0	0	8.19357	3.0455	0.0488201	18.3471	0.243684	0	0	0.267917	0	0	4.89703	0	0	2.68692	0	0.0474599	0	7.21053	1.31897	0	0.254635	3.08192	0.872547	1.04479	0	0	3.72226	0	0.725662
C. centralis	2012	7.57744	932.085	74.9297	93.1343	-18.5837	4.74199	0.118485	0.285857	0.0917618	10.7797	0.161291	0	0.518288	0	0	0.173175	0	0	0	8.64377	2.13872	0.0665817	20.1005	0.255314	0	0	0.276023	0	0	4.80054	0	0	2.5401	0	0	0	6.72821	1.64004	0	0	3.14695	0.645634	0.202149	0	0	4.41048	0	0.748954
C. centralis	2012	6.19781	1795.04	74.6225	92.187	-18.3881	3.89277	0.0781189	0.556968	0.465161	10.75	0.0230526	0.132182	0.802961	0	0	0.165122	0	0.154011	0	7.41006	2.89231	0.112665	15.3765	0.247351	0	0	0.251489	0	0	5.5773	0	0	3.4805	0	0.0887446	0	8.96893	1.08799	0	0	1.25442	0.480667	0	0	0	3.25452	0	0.589387
C. centralis	2012	5.70671	1125.43	75.0627	96.6597	-19.9547	3.69072	0	0.569194	0.146691	10.3794	0	0	0.725158	0	0	0	0	0	0	9.68577	2.58482	0	15.0231	0	0	0	0.307456	0	0	6.12415	0	0	3.41119	0	0	0	9.76713	2.59418	0	0	0.844146	0.167153	0	0	0	3.05953	0	0.452888
C. centralis	2012	10.8582	657.983	75.0467	96.9358	-19.1273	5.90329	0.10542	0.611419	0.346859	11.7393	0	0.0842983	0.807264	0	0	0.20088	0	0.0700521	0	8.53181	3.33016	0.0454537	14.5102	0.310044	0	0	0.35308	0	0	6.14507	0	0	3.33988	0	0.0603496	0	9.21784	1.69353	0	0	1.01207	0.46985	0.143027	0	0	3.42477	0	0.600539
C. centralis	2012	10.1629	301.096	75.07	97.2567	-19.71	6.35041	0.223645	0.364436	0.735108	11.062	0.0878723	0.10777	0.539467	0.117675	0	0.253726	0	0	0	12.3253	2.77954	0.19848	17.5136	0.394463	0	0	0.235929	0	0	4.57159	0.150647	0	2.53788	0	0	0	6.81124	3.25365	0	0	2.39045	0.652146	0.258617	0	0	3.59149	0	0.622501
C. centralis	2012	6.24506	647.312	75.0693	97.48	-19.9898	7.35967	0.10818	0.363559	0.466428	10.6234	0	0	0.576079	0	0	0.28613	0	0	0	10.8145	2.5351	0.311815	16.2022	0.273247	0	0	0.146794	0	0	5.12686	0	0	2.833	0	0	0	7.90338	2.86911	0	0	2.64792	0.738509	0	0	0	3.30564	0	0.569455
C. centralis	2012	9.07099	1689.36	74.1462	99.9283	-18.5967	4.68698	0.0508844	0.275352	0.220371	16.3175	0	0.0302033	0.366419	0	0	0.176988	0	0.0763432	0	11.1991	1.04092	0	34.0284	0.243028	0	0	0.141083	0	0	3.49784	0	0	1.99656	0	0.0434071	0	3.36988	0.958964	0	0	0.842286	0.309932	0.0171225	0	0	6.44335	0	0.558773
C. centralis	2012	13.2369	5712.67	74.5205	99.7367	-18.1471	2.60151	0.0599505	0.629528	0.518544	12.0809	0.0663715	0.109051	0.950827	0	0	0.123948	0	0.17017	0	5.78187	3.64086	0.0775428	12.1243	0.227403	0	0	0.354549	0.0329574	0	6.52613	0.0187194	0	4.42872	0	0.0727636	0	10.565	0.602523	0	0	0.847525	0.293894	0.0807497	0	0	2.74053	0	0.433035
C. centralis	2012	6.21721	4305.71	74.7298	99.8248	-19.0059	3.89877	0	0.703326	0.572225	11.3173	0	0.0665454	0.922272	0	0	0.142626	0	0.205234	0	6.29785	3.2692	0.0624747	11.7838	0.238297	0	0	0.322855	0	0	6.4654	0	0	4.66262	0	0	0	9.98709	0.898671	0	0	0.689184	0.40352	0	0	0	2.82377	0	0.464633
C. centralis	2012	5.36749	4776.41	74.7767	98.4692	-18.7269	2.84325	0.0479845	0.476047	0.342466	11.1032	0.00576459	0.0854252	0.666673	0.347207	0.0170876	0.166219	0	0.142716	0	6.32788	2.16918	0.0623231	14.5795	0.23746	0.15458	0.00990727	0.284601	0	0	5.23304	0.0576016	0	3.4137	0.0693238	0.0857206	0	8.03649	0.665748	0.0123604	0	0.541326	0.429267	0.0675877	0	0	3.18099	0	0.487021
C. centralis	2012	11.6244	608.936	75.3418	97.1165	-19.4853	5.4958	0.134057	0.68305	0.722386	10.5402	0.071227	0.0817821	0.81897	0.485175	0	0.246285	0	0.135591	0	9.22969	3.14739	0.197157	11.7889	0.287795	0	0	0.273448	0.251273	0	5.57045	0	0	3.03844	0	0	0	9.74642	1.97399	0	0	1.57102	0.620068	0.0556861	0	0	2.61134	0	0.577972
C. centralis	2012	8.1352	378.356	75.3492	93.587	-18.271	7.40722	0.363366	0	0	4.43678	0.183509	0	0	0	0	0.179469	0	0	0	15.0999	0.676578	0	22.1351	0.23724	0	0	0.0426041	0.269775	0	1.76702	0	0	0.867564	0	0	0	3.17986	2.0394	0	0	4.70057	5.47963	0.239378	0	0	0.8521	0.092606	0.45495
C. centralis	2012	11.0447	585.139	75.4353	93.763	-18.6447	6.15213	0	0.677792	0	7.67812	0	0	0	0	0	0	0	0	0	13.0235	2.77671	0	10.3162	0	0	0	0	0	0	3.80428	0	0	1.45098	0	0	0	8.45303	3.93234	0	0	2.2182	1.94002	0	0	0	2.02662	0	0
C. centralis	2012	6.36741	3318.05	74.7405	95.5723	-18.6157	3.61872	0	0.695169	0.487076	10.6617	0.117598	0.106577	0.975483	0	0	0.142902	0	0.249213	0	5.94989	2.75818	0.13537	12.3677	0.231946	0	0	0.325592	0	0	6.47122	0	0	4.14464	0	0.0547867	0	10.0518	0.778286	0	0	1.21353	0.52465	0	0	0	3.16359	0	0.478625
C. centralis	2012	8.26937	4385.16	74.7404	95.58	-18.3201	3.27339	0.0599702	0.646488	0.485612	11.0704	0.29647	0.126229	0.921323	0	0	0.157766	0	0.216112	0	5.43116	2.68158	0.126683	14.3181	0.22477	0	0	0.278292	0	0	6.18296	0	0	3.90512	0	0.103717	0	9.59609	0.582235	0	0	2.09738	0.557594	0.103096	0	0	2.79011	0	0.487906
C. centralis	2012	8.04829	2610.47	74.7269	95.5578	-18.6978	3.91962	0.0710032	0.608911	0.452392	10.4355	0.577839	0.132094	0.913847	0	0	0.145299	0	0.201583	0	5.8221	2.67371	0.116276	16.1499	0.223102	0	0	0.26966	0	0	6.07417	0	0	3.77038	0.0336585	0.101756	0	9.32095	0.749558	0	0	3.58427	0.630815	0.112794	0	0	2.65638	0	0.43183
[truncated: 36 more columns]
